# Supplementary material for: In Vitro Induction of Hypertrophic Chondrocyte Differentiation of Naïve MSCs by Strain
Source: Cells. 2024 Dec 30;14(1):25. doi: 10.3390/cells14010025 (PMC11720650; doi:10.3390/cells14010025)
Supplement: Supplementary file 1 [file cells-14-00025-s001.zip]

Archive with 1 entries (1 files):
- cells-3365694-supplementary.pdf
